# Supplementary material for: Submergence Causes Similar Carbohydrate Starvation but Faster Post-Stress Recovery than Darkness in Alternanthera philoxeroides Plants
Source: PLoS One. 2016 Oct 24;11(10):e0165193. doi: 10.1371/journal.pone.0165193 (PMC5077152; doi:10.1371/journal.pone.0165193)
Supplement: S1 Data — Total soluble sugars (glucose + fructose + sucrose, mg · g-1 dry mass) and total fructan (mg · g-1 dry mass) contents in A. philoxeroides plants. (XLS) [file pone.0165193.s001.xls]

## Sheet: Sheet1
	Total soluble sugars in leaf (mg/g dry mass)
	Duration	control	standard error		submergence	standard error		darkness	standard error
	0d	8.5043	0.9117		8.5043	0.9117		8.5043	0.9117																0d							0d							0d
	2d	10.8314	0.7087		12.8766	0.9371		7.5673	0.4425																2d							2d							2d
	4d	23.1026	2.328		6.3876	0.988		4.6729	0.7331																4d							4d							4d
	6d	23.456	2.2955		3.0367	0.3888		3.2396	0.2072																6d							6d							6d
	8d	31.1329	1.8476		4.542	0.1732		4.7645	0.408																8d							8d							8d
	10d	35.256	2.9849		3.7305	0.6424		4.1951	0.639																10d							10d							10d
	13d	30.4326	3.3412		66.1206	4.6878		26.4077	2.204																13d							13d							13d
	16d	24.2807	2.8298		37.0558	4.6123		19.4458	1.7839																16d							16d							16d
	Total soluble sugars in stem (mg/g dry mass)
	Duration	control	standard error		submergence	standard error		darkness	standard error
	0d	18.8711	2.2147		18.8711	2.2147		18.8711	2.2147
	2d	20.5584	0.8104		14.0465	1.3847		13.2595	1.7979
	4d	42.0167	5.2359		9.3043	1.0503		4.1886	1.0363
	6d	41.4473	6.3316		2.2055	0.2459		3.9513	0.9164
	8d	53.6089	1.3756		2.0943	0.2317		2.6997	0.347
	10d	55.5968	4.0712		3.1153	0.4304		3.1218	0.6138
	13d	40.8452	3.1684		21.4403	2.6181		7.5754	0.3454
	16d	46.1398	5.2623		30.6371	6.6784		11.3942	1.456
	Total soluble sugars in root (mg/g dry mass)
	Duration	control	standard error		submergence	standard error		darkness	standard error
	0d	23.1712	1.3827		23.1712	1.3827		23.1712	1.3827
	2d	26.8592	1.8726		15.7399	0.8757		16.8852	1.925
	4d	46.7746	1.7902		7.7554	1.2458		6.1956	0.2309
	6d	39.8831	2.9234		2.9713	0.2162		5.1212	0.8563
	8d	51.3035	2.0917		2.6833	0.2821		5.792	0.4403
	10d	59.1571	3.0135		5.9556	0.5298		4.7383	1.1836
	13d	42.3962	2.2781		51.1923	1.4479		23.6998	3.0405
	16d	46.1398	5.2623		30.6371	6.6784		11.3942	1.456
	Total fuctan in leaf (mg/g dry mass)
	Duration	control	standard error		submergence	standard error		darkness	standard error
	0d	8.456	0.953		8.456	0.953		8.456	0.953
	2d	9.7733	1.4568		11.9113	1.6936		5.612	0.1145
	4d	9.3458	1.7541		2.1761	0.3912		2.9778	0.4386
	6d	9.7733	0.6657		4.4667	1.2318		3.2069	0.2645
	8d	12.1403	0.8871		1.9241	0.3039		3.2069	0.5223
	10d	13.2856	0.6998		1.8325	0.2048		2.2906	0.4581
	13d	19.2413	3.3665		10.3536	0.9117		4.3522	1.0663
	16d	10.7659	1.6465		14.7516	1.6733		7.6965	0.6043
	Total fructan in stem (mg/g dry mass)
	Duration	control	standard error		submergence	standard error		darkness	standard error
	0d	160.32	10.25		160.32	10.25		160.32	10.25
	2d	189.206	11.4851		88.3037	17.4893		111.783	6.3314
	4d	221.824	20.422		28.8619	8.1481		28.8619	5.2335
	6d	168.957	22.1424		3.2985	0.9208		4.8867	0.6108
	8d	259.94	18.8788		1.8325	0.324		5.2226	0.5903
	10d	231.262	8.7805		2.7488	0.5914		1.3744	0.187
	13d	245.738	14.0762		22.8146	3.1654		13.2856	6.8028
	16d	294.117	40.9522		60.1061	7.399		12.4839	2.3463
	Total fructan in root (mg/g dry mass)
	Duration	control	standard error		submergence	standard error		darkness	standard error
	0d	39.23	4.12		39.23	4.12		39.23	4.12
	2d	43.7052	4.635		15.1181	1.2121		17.8669	2.1044
	4d	69.91	5.2766		14.66	5.7281		5.8029	0.6657
	6d	77.6981	2.5696		0.9163	0		3.2069	0.4182
	8d	143.027	6.9951		1.8325	0		3.0236	0.4717
	10d	152.739	7.1877		1.1453	0.2957		2.4052	0.2882
	13d	180.776	4.3088		52.9135	3.6769		16.4925	3.2502
	16d	136.613	7.7387		62.4883	5.0965		23.0895	3.5028
