# Supplementary material for: Submergence Causes Similar Carbohydrate Starvation but Faster Post-Stress Recovery than Darkness in Alternanthera philoxeroides Plants
Source: PLoS One. 2016 Oct 24;11(10):e0165193. doi: 10.1371/journal.pone.0165193 (PMC5077152; doi:10.1371/journal.pone.0165193)
Supplement: S2 Data — Respiration rate (mg O2 · g-1 dry mass · h-1, data are the means ± SE, n = 5) in entire individual A. philoxeroides plants. (XLS) [file pone.0165193.s002.xls]

## Sheet: Sheet1
				oxygen uptake rate (mg O2 /g dry mas/hour)
				Duration	conrol	standard error		submergence	stadard error		darkness	standard error
				0d	1.78	0.102		1.78	0.102		1.78	0.102
				2d	1.821	0.0765		0.993	0.0655		1.173	0.0276
				4d	2.116	0.0564		0.691	0.0276		0.797	0.0313
				6d	1.798	0.151		0.548	0.0288		0.639	0.0462
				8d	1.583	0.0583		0.393	0.0304		0.498	0.0297
				10d	1.222	0.0325		0.344	0.0183		0.37	0.0207
				13d	1.366	0.117		1.103	0.0688		0.922	0.0879
				16d	1.271	0.101		1.046	0.0717		1.444	0.0952
