# Supplementary material for: Submergence Causes Similar Carbohydrate Starvation but Faster Post-Stress Recovery than Darkness in Alternanthera philoxeroides Plants
Source: PLoS One. 2016 Oct 24;11(10):e0165193. doi: 10.1371/journal.pone.0165193 (PMC5077152; doi:10.1371/journal.pone.0165193)
Supplement: S3 Data — Respiration rate (mg O2 · g-1 dry mass · h-1) in different tissues (stem, root and leaf) of A. philoxeroides plants subjected to various treatments. (XLS) [file pone.0165193.s003.xls]

## Sheet: Sheet1
				oxygen uptake rate (mg O2 /g dry mas/hour)
					0d	standard error		10d control	standard error		10d submergence	standard error		10d darkness	standard error
				stem	0.9055	0.1398		0.9308	0.057		0.1995	0.0323		0.2573	0.0475
				root	2.103	0.115		1.7503	0.1018		0.154	0.036		0.3918	0.0783
				leaf	0.911	0.0783		0.916	0.0865		0.2755	0.0226		0.2405	0.0065
